# Supplementary material for: Kombuchas from Green and Black Tea Modulate the Gut Microbiota and Improve the Intestinal Health of Wistar Rats Fed a High-Fat High-Fructose Diet
Source: Nutrients. 2022 Dec 8;14(24):5234. doi: 10.3390/nu14245234 (PMC9787585; doi:10.3390/nu14245234)
Supplement: Supplementary file 1 [file nutrients-14-05234-s001.zip]

Archive with 1 entries (1 files):
- nutrients-2057838-supplementary.xlsx
