# Supplementary material for: Kombuchas from Green and Black Tea Modulate the Gut Microbiota and Improve the Intestinal Health of Wistar Rats Fed a High-Fat High-Fructose Diet
Source: Nutrients. 2022 Dec 8;14(24):5234. doi: 10.3390/nu14245234 (PMC9787585; doi:10.3390/nu14245234)
Supplement: Supplementary file 1 [file nutrients-14-05234-s001.zip › nutrients-2057838-supplementary.xlsx]

## Sheet: table-2
ID	Methanobacteriaceae	Ellin6075	Actinomycetaceae	Corynebacteriaceae	Micrococcaceae	Bifidobacteriaceae	Coriobacteriaceae	Rubrobacteraceae	Bacteroidaceae	Porphyromonadaceae	Prevotellaceae	f__Rikenellaceae	S24-7	[Odoribacteraceae]	[Paraprevotellaceae]	Sphingobacteriaceae	Chitinophagaceae	Chlamydiaceae	Deferribacteraceae	Elusimicrobiaceae	Fibrobacteraceae	Staphylococcaceae	Gemellaceae	Aerococcaceae	Enterococcaceae	Lactobacillaceae	Streptococcaceae	Turicibacteraceae	Christensenellaceae	Clostridiaceae	Lachnospiraceae	Peptococcaceae	Peptostreptococcaceae	Ruminococcaceae	Veillonellaceae	[Mogibacteriaceae]	Erysipelotrichaceae	Victivallaceae	Isosphaeraceae	Caulobacteraceae	Rhodobacteraceae	Sphingomonadaceae	Alcaligenaceae	Comamonadaceae	Neisseriaceae	Desulfovibrionaceae	Helicobacteraceae	Cardiobacteriaceae	Enterobacteriaceae
HS001	38	3	62	16	91	68	368	0	87	9	26	0	97	0	56	0	0	0	0	0	0	0	0	0	1097	1363	107	331	3	402	1237	6	307	3661	18	110	11678	0	0	9	0	11	13	0	0	176	5	0	16
HS002	52	0	49	0	0	0	40	0	4244	59	1737	11	975	45	1020	0	0	0	29	8	0	0	0	0	0	564	48	13	0	37	1890	14	57	6960	47	73	1723	0	0	2	0	0	0	0	0	1541	61	0	56
HS003	280	0	10	26	12	0	18	0	4895	214	307	8	3318	25	2589	0	0	0	42	0	0	88	0	0	6	8	22	0	2	14	2331	171	0	10067	53	82	639	2	0	0	0	0	110	0	0	1945	179	0	12
HS004	83	0	14	8	22	623	142	0	636	28	256	4	897	3	157	0	0	0	15	0	0	11	0	0	70	2262	19	399	2	958	2747	2	192	6153	26	105	6281	0	0	0	2	0	0	0	0	1234	27	0	7
HS005	224	0	60	2	7	6	11	0	2785	33	729	4	1010	19	681	0	0	0	119	0	0	0	0	0	0	386	152	142	0	1029	3265	71	642	5857	64	143	1484	7	0	0	0	0	0	0	5	2754	37	0	0
HS006	206	0	5	0	8	0	21	0	4050	138	414	2	479	18	1081	0	0	0	33	0	21	0	0	0	0	41	0	5	0	53	2564	47	53	11037	54	71	785	0	0	0	0	0	84	0	0	1051	185	0	9
HS007	172	0	6	0	4	0	9	0	2747	70	667	3	609	30	671	0	0	0	76	14	9	0	0	0	0	20	72	8	0	54	1488	15	40	3727	24	51	654	0	0	0	0	0	0	0	0	659	328	0	0
HS008	70	0	0	32	16	0	40	0	900	103	44	19	4445	13	2380	0	0	0	48	0	0	66	0	0	0	74	0	47	0	650	5606	26	0	8563	0	197	2236	0	0	0	0	0	4	0	5	2191	35	0	0
HS009	237	0	19	6	13	286	142	0	2632	47	300	0	321	13	593	0	0	0	31	4	0	0	0	0	10	1340	87	91	5	798	2175	44	279	5084	20	58	5188	0	0	0	0	0	11	0	0	273	108	0	11
HS010	22	0	26	0	7	198	2312	0	618	24	156	0	985	4	143	0	0	0	11	0	0	0	0	0	8	93	12	138	0	175	2023	0	51	4770	26	301	10439	0	0	0	0	0	54	0	0	945	26	0	0
HS011	64	0	0	0	16	0	157	0	759	13	0	3	1218	27	1611	0	0	0	24	0	0	0	0	0	0	81	63	3	4	108	4058	5	68	4635	16	84	1149	0	0	0	0	0	0	0	3	1912	726	0	11
HS012	0	0	16	36	91	0	2508	0	597	10	0	0	1341	4	206	0	0	0	6	0	0	61	23	0	0	208	832	0	5	13	8438	100	0	7218	72	466	4627	0	0	0	0	0	5	0	0	463	0	0	21
HS013	39	0	0	0	9	0	144	0	3270	65	0	41	532	54	1322	0	0	0	163	4	0	0	0	0	0	2278	11	60	4	871	2656	30	121	3829	37	20	4722	0	0	0	0	0	0	0	0	1424	278	0	0
HS014	0	0	0	0	18	0	1030	0	2773	2135	0	36	4523	82	2782	0	0	0	37	0	0	29	20	0	0	25	54	0	5	104	4728	7	49	4665	18	126	1542	0	0	0	0	0	97	0	0	3193	154	0	237
HS015	219	0	0	8	42	4	39	0	1063	32	3	9	2287	11	473	0	0	0	68	0	0	20	5	0	0	155	81	8	14	379	7856	18	230	6294	18	176	1357	0	0	0	0	0	3	0	0	1595	29	0	4
HS016	0	0	0	0	12	0	452	0	1052	322	0	9	1172	0	4551	0	0	0	0	0	0	0	13	0	0	130	45	0	6	0	3413	353	0	3993	54	134	2282	0	0	0	4	0	69	0	0	1846	33	0	118
HS017	39	0	0	5	0	0	146	0	264	27	0	59	1734	5	370	0	0	0	57	0	0	0	0	0	0	155	4	44	11	693	11259	24	114	4781	23	330	2256	0	0	0	0	0	3	0	0	1654	92	0	0
HS018	181	0	6	27	19	0	111	0	781	36	0	4	1878	3	1207	0	0	0	19	0	0	91	18	0	0	882	194	28	5	688	10005	19	124	4790	29	249	3592	0	0	0	0	0	23	0	6	1072	6	0	29
HS019	128	0	11	41	20	4	62	0	795	26	0	9	2426	10	1360	0	0	0	7	0	0	81	16	0	0	641	181	19	5	395	5703	13	62	4108	46	203	2589	0	0	0	0	0	16	0	6	952	3	0	6
HS020	276	0	11	5	14	0	4	0	59	2	3	39	469	7	82	0	0	0	0	0	0	8	5	0	0	62	12	5	3	130	3441	2	68	4853	11	184	1623	0	0	0	2	0	0	0	0	662	13	0	6
HS061	285	0	2	0	8	0	39	0	1473	104	0	10	3318	12	588	0	0	0	258	0	0	0	11	0	0	357	97	59	0	282	8127	31	56	5630	35	108	484	0	0	0	0	0	19	0	0	2149	98	0	53
HS062	0	0	0	0	0	0	692	0	3	0	0	0	4	0	3	0	0	0	7	0	0	0	0	0	0	155	52	49	0	3160	990	0	437	305	0	30	16681	0	0	0	0	0	6	0	0	45	0	0	16
HS063	0	0	7	27	14	0	142	0	346	33	10	10	1081	0	818	0	0	0	11	0	0	45	37	0	0	398	291	4	12	108	13497	28	46	3037	27	183	4187	0	0	0	0	0	5	0	0	2137	8	0	119
HS064	0	0	0	12	57	0	189	0	164	129	14	29	1332	5	884	0	0	0	21	0	0	0	18	0	0	178	0	0	14	5	8848	65	0	4193	33	166	6557	0	2	0	0	0	20	0	0	1547	8	0	18
HS065	271	0	7	12	6	52	435	0	3	0	0	0	17	0	6	0	0	0	0	0	0	10	0	0	0	2927	29	6	0	2718	821	0	148	858	0	39	5177	0	0	0	0	0	0	0	0	37	0	0	0
HS066	1158	0	11	0	13	0	54	0	424	9	0	193	576	0	0	0	0	0	0	0	0	0	6	0	0	61	87	0	14	45	5975	27	131	6857	13	234	2368	0	0	0	0	0	0	2	0	905	59	0	9
HS067	0	0	0	0	6	0	60	0	797	71	0	0	2845	24	0	6	0	0	0	0	0	17	7	0	0	299	38	46	0	610	8911	737	126	8810	15	119	567	0	0	0	0	0	2	0	0	537	401	0	27
HS068	339	0	13	0	7	0	301	2	4	0	0	0	56	0	7	0	0	0	0	0	0	7	8	0	0	489	25	71	0	1844	1613	0	271	1360	10	118	10100	0	0	0	4	0	0	0	0	50	0	0	0
HS069	0	0	33	68	172	0	3492	0	7	0	0	0	40	0	6	0	0	2	0	0	0	75	0	0	69	1062	169	23	0	926	3413	9	497	5405	19	204	5777	0	0	0	0	0	0	0	0	39	0	0	50
HS070	0	0	4	4	14	0	235	0	888	42	0	0	1412	0	4988	0	0	0	29	0	0	23	42	0	0	8	111	0	3	11	6202	104	14	7058	30	357	3285	0	0	0	0	0	0	0	11	1019	16	0	163
HS071	233	0	9	23	22	0	251	0	281	7	9	11	908	0	58	0	0	0	5	0	0	62	0	0	0	305	27	78	6	585	5856	29	45	3648	65	151	6121	0	0	0	0	0	0	0	0	1305	0	0	0
HS072	710	0	25	9	37	63	514	0	38	0	0	0	540	0	151	0	4	0	0	0	0	14	0	0	0	878	45	31	0	792	3195	6	136	2977	81	206	6736	0	0	0	4	0	0	0	3	163	0	0	0
HS073	555	0	5	4	5	11	173	0	386	10	0	27	1377	3	123	0	0	0	18	0	0	16	46	0	21	650	142	36	5	577	8917	36	114	5223	74	213	1737	0	0	0	0	0	3	0	0	1469	5	0	62
HS074	870	0	0	0	0	0	95	0	601	18	22	0	653	0	650	0	0	0	25	0	0	0	0	0	0	131	0	21	6	333	5649	58	135	4120	0	56	4474	0	0	0	0	0	0	0	0	2612	38	0	39
HS075	764	0	5	0	10	3	500	0	29	3	0	0	112	0	4	0	0	0	3	0	0	0	0	0	0	438	21	93	0	393	6694	9	100	5008	0	153	5595	0	0	0	2	0	0	0	0	299	0	2	25
HS076	14	0	5	24	32	0	285	0	101	0	0	3	341	0	429	0	0	0	21	0	0	23	19	2	0	67	32	0	0	7	13637	69	11	4144	19	238	4151	0	0	0	0	0	0	0	0	779	39	0	171
HS077	37	0	27	16	33	0	895	0	49	0	0	0	56	0	61	0	0	0	0	0	0	8	0	0	9	771	37	474	0	1624	1106	0	297	1542	3	522	14564	0	0	3	0	3	14	2	0	41	0	0	0
HS078	575	0	8	4	10	0	175	0	460	6	3	0	522	0	342	0	0	0	35	0	0	12	21	0	0	175	524	38	0	683	7650	123	104	4109	54	352	3056	0	0	0	0	0	0	0	0	1506	8	0	18
HS079	285	0	38	70	79	0	1993	0	73	33	0	0	0	4	0	0	0	0	0	0	0	205	42	0	20	680	511	15	0	52	9979	7	0	2429	0	669	8127	0	0	0	0	0	3	0	0	406	0	0	98
[truncated: 13 more columns]

## Sheet: Sheet1
Methanobacteriaceae
Ellin6075
Actinomycetaceae
Corynebacteriaceae
Micrococcaceae
Bifidobacteriaceae
Coriobacteriaceae
Rubrobacteraceae
Bacteroidaceae
Porphyromonadaceae
Prevotellaceae
f__Rikenellaceae
S24-7
[Odoribacteraceae]
[Paraprevotellaceae]
Sphingobacteriaceae
Chitinophagaceae
Chlamydiaceae
Deferribacteraceae
Elusimicrobiaceae
Fibrobacteraceae
Staphylococcaceae
Gemellaceae
Aerococcaceae
Enterococcaceae
Lactobacillaceae
Streptococcaceae
Turicibacteraceae
Christensenellaceae
Clostridiaceae
Lachnospiraceae
Peptococcaceae
Peptostreptococcaceae
Ruminococcaceae
Veillonellaceae
[Mogibacteriaceae]
Erysipelotrichaceae
Victivallaceae
Isosphaeraceae
Caulobacteraceae
Rhodobacteraceae
Sphingomonadaceae
Alcaligenaceae
Comamonadaceae
Neisseriaceae
Desulfovibrionaceae
Helicobacteraceae
Cardiobacteriaceae
Enterobacteriaceae
Oceanospirillaceae
Saccharospirillaceae
Pasteurellaceae
Moraxellaceae
Pseudomonadaceae
Pseudoalteromonadaceae
Vibrionaceae
Sinobacteraceae
Xanthomonadaceae
Spirochaetaceae
F16
Verrucomicrobiaceae
[Chthoniobacteraceae]

## Sheet: Sheet2
feature	metadata	value	coef	stderr	N	N.not.0	pval	qval
Aerococcus	acetic_acid	acetic_acid	86.9946531233641	1.39449525206116	39	1	7.52866747535441e-30	4.61130882865458e-28
Chlamydia	acetic_acid	acetic_acid	-12.1378825847534	1.19802773232966	39	1	1.61380774475188e-10	1.52070345178543e-09
Rubrobacter	acetic_acid	acetic_acid	29.8058030728211	3.06185025981254	39	1	3.70107093445933e-10	3.23843706765191e-09
Arthrobacter	acetic_acid	acetic_acid	-31.1573517895571	4.51790203258861	39	1	2.54164329689275e-07	1.88697759920826e-06
SMB53	acetic_acid	acetic_acid	-29.8291769452813	6.37540414585902	39	1	7.84746305438843e-05	0.000519629310358153
Clostridium2	acetic_acid	acetic_acid	1.51015126418833	0.510697615628343	39	37	0.00653082452047412	0.0313735687748266
Blautia	acetic_acid	acetic_acid	-1.87926678401122	0.672465050043886	39	34	0.00963154568591914	0.0418494529286758
Staphylococcus	acetic_acid	acetic_acid	1.6670535131757	0.63298063080452	39	22	0.0140362687238268	0.0573147639556263
YRC22	acetic_acid	acetic_acid	2.11808764401306	0.848123952728113	39	8	0.0191707849140616	0.0745530524435728
Corynebacterium	acetic_acid	acetic_acid	1.50271717231919	0.655672395214281	39	24	0.030258829220174	0.109020781749156
Eggerthella	acetic_acid	acetic_acid	-8.44023146514091	3.70879106698313	39	1	0.0313393971949889	0.111277569750323
Collinsella	acetic_acid	acetic_acid	-2.09847212087495	0.947790991198698	39	27	0.0357994367660455	0.12181752788446
Enterococcus	acetic_acid	acetic_acid	3.68864316914252	1.81193372171907	39	9	0.0520846745354779	0.172442503529623
Aerococcus	Group	AIN_93M	-130.51407835223	3.16023249283718	39	1	3.077297014723e-25	1.25656294767856e-23
Chlamydia	Group	AIN_93M	15.8625392750991	1.15022069025324	39	1	1.81071079613036e-13	2.2181207252597e-12
Prevotella	Group	AIN_93M	5.79849873138227	1.21188996850961	39	17	5.93308841603475e-05	0.000403779628313476
Rubrobacter	Group	AIN_93M	-33.814378388187	7.82716052846791	39	1	0.000202056981468348	0.00130273580157224
Eggerthella	Group	AIN_93M	25.3362444384242	6.09117423797805	39	1	0.000308086496164156	0.00193541516821073
Clostridium2	Group	AIN_93M	-3.1943878943722	0.86873619871821	39	37	0.00107896570656031	0.00629396662160181
Staphylococcus	Group	AIN_93M	-4.91694597070455	1.43680853845001	39	22	0.00206610500533806	0.0115044483251778
Anaerostipes	Group	AIN_93M	23.5520793880444	7.32890157569321	39	1	0.00348333785508209	0.0185525603151111
Corynebacterium	Group	AIN_93M	-3.3449502395802	1.19889942568616	39	24	0.00973640333442662	0.0418494529286758
YRC22	Group	AIN_93M	3.44338175631482	1.72090540810844	39	8	0.0559437601762968	0.182749616575903
Actinomyces	Group	AIN_93M	2.19035196090247	1.09859156593138	39	28	0.0567640971380372	0.182989523668673
Parabacteroides	Group	AIN_93M	-2.65723311235307	1.37988854596966	39	32	0.0651458511555592	0.202034601684962
Aerococcus	butyric_acid	butyric_acid	-59.6804434229745	0.6795754234199	39	1	1.07933326871452e-33	2.64436650835057e-31
Chlamydia	butyric_acid	butyric_acid	-3.92926563212448	0.487149474641204	39	1	1.51642657469177e-08	1.19846616386931e-07
Arthrobacter	butyric_acid	butyric_acid	-16.8194320519636	3.07464170824563	39	1	9.7548690285892e-06	6.82840832001244e-05
SMB53	butyric_acid	butyric_acid	-17.6993080182122	4.35203109237353	39	1	0.000392577100506064	0.00240453474059964
Eggerthella	butyric_acid	butyric_acid	9.63196295503031	2.38191787480435	39	1	0.000417024743335932	0.00249197712481228
Anaerostipes	butyric_acid	butyric_acid	8.93029996318526	2.88116982053112	39	1	0.00461584239294682	0.0230792119647341
Rubrobacter	butyric_acid	butyric_acid	-6.5296726561097	2.21650973593569	39	1	0.00670836761040625	0.0316067320105679
Parabacteroides	butyric_acid	butyric_acid	-1.18924430487517	0.491423073427453	39	32	0.0228111338137733	0.087323871630851
Rubrobacter	intake_phenolics	intake_phenolics	132.195652402906	3.88128841919396	39	1	4.22654359958338e-23	1.47929025985418e-21
Chlamydia	intake_phenolics	intake_phenolics	-57.5699899086431	1.78722751721516	39	1	1.74488307606835e-22	5.34370442045932e-21
Aerococcus	intake_phenolics	intake_phenolics	63.271695310905	2.0970455369024	39	1	9.16164981734287e-22	2.49400467249889e-20
Arthrobacter	intake_phenolics	intake_phenolics	-81.0323582903563	3.98957829206419	39	1	1.78299126158995e-17	3.64027382574614e-16
SMB53	intake_phenolics	intake_phenolics	-81.1317953923822	4.69009276856463	39	1	8.77078974194383e-16	1.53488820484017e-14
Eggerthella	intake_phenolics	intake_phenolics	-91.9396461741373	6.51018557551546	39	1	1.04727571314103e-13	1.42545860955308e-12
Anaerostipes	intake_phenolics	intake_phenolics	-90.519222731901	7.5877741606387	39	1	4.77480037436217e-12	5.0862003987771e-11
Collinsella	intake_phenolics	intake_phenolics	-5.48674446494664	1.55555685284345	39	27	0.00158290138995873	0.00901885675674159
Enterococcus	intake_phenolics	intake_phenolics	-7.27619328081204	2.65990338707393	39	9	0.0110708051995059	0.0467646081703266
Clostridium2	intake_phenolics	intake_phenolics	3.76001295280122	1.57562306271207	39	37	0.024583546063563	0.0926610582395834
Lactobacillus	intake_phenolics	intake_phenolics	-4.03890657899966	1.75506351985359	39	39	0.029644006817633	0.108399726422688
Turicibacter	intake_phenolics	intake_phenolics	-3.73097424593691	1.6560935299301	39	31	0.0329303028013937	0.115256059804878
Rothia	intake_phenolics	intake_phenolics	-2.03771810565657	1.03776172355365	39	34	0.060358176453682	0.189586579886565
Blautia	intake_phenolics	intake_phenolics	-2.41198027666266	1.33189124071208	39	34	0.0817200352698366	0.244163520013536
Rubrobacter	Group	KP	-263.238909634221	9.35174172131545	39	1	5.28751130470779e-21	1.29544026965341e-19
Chlamydia	Group	KP	81.4224617421444	3.09961176608055	39	1	3.00747050402142e-20	6.69845703168406e-19
Arthrobacter	Group	KP	141.460721633074	10.0915173044875	39	1	1.24347901079524e-13	1.6034334612886e-12
SMB53	Group	KP	141.779693648233	11.4263511406494	39	1	1.99016032223733e-12	2.32185370927689e-11
Eggerthella	Group	KP	227.518324901318	20.0397942330199	39	1	1.41630652059993e-11	1.44581290644576e-10
Aerococcus	Group	KP	-51.6294167440771	4.93490537526123	39	1	8.20821710293223e-11	8.04405276087359e-10
Anaerostipes	Group	KP	222.68145637347	22.3862273399717	39	1	2.36662154308863e-10	2.14748991872857e-09
Turicibacter	Group	KP	10.9081090119211	3.87012310165176	39	31	0.00909998031909013	0.04128694774402
Lactobacillus	Group	KP	10.2631651822492	4.0394077061676	39	39	0.0173727284468622	0.0697757126144465
Collinsella	Group	KP	8.62811016447939	3.42318006347801	39	27	0.0181922720766871	0.0718888170772315
Clostridium2	Group	KP	-8.07566069007585	3.61830226378494	39	37	0.0344546896792844	0.118892943259503
Bacteroides	Group	KP	-8.99279601637241	4.83476941915355	39	39	0.0742311709218872	0.22733296094828
Chlamydia	Group	KV	44.6372417888334	2.27664911359257	39	1	4.22835765599125e-17	7.96882789013736e-16
Arthrobacter	Group	KV	119.98012930084	7.09804570467761	39	1	1.52579869887274e-15	2.49213787482548e-14
Rubrobacter	Group	KV	-120.21217479156	7.49795836647778	39	1	5.37226821872488e-15	8.22628570992247e-14
SMB53	Group	KV	120.563775610064	7.91786718778109	39	1	1.81299455319666e-14	2.61284509137166e-13
Aerococcus	Group	KV	-40.3733941850909	3.34089599493216	39	1	3.58662706226491e-12	3.99419831934047e-11
Eggerthella	Group	KV	148.59457654305	20.7448843011358	39	1	1.31670673295112e-07	1.0081035924157e-06
Anaerostipes	Group	KV	144.569148861759	22.6142269607619	39	1	9.0069863349861e-07	6.49032838844586e-06
Lactobacillus	Group	KV	8.09888608192171	2.6357581953348	39	39	0.00492969993970021	0.024155529704531
Turicibacter	Group	KV	7.43489700236429	2.66460592492494	39	31	0.00973121784962771	0.0418494529286758
Clostridium1	Group	KV	5.09626099001895	2.41478628848996	39	37	0.0445958306089682	0.149670938345167
CF231	Group	KV	-6.498359195344	3.30334490477295	39	29	0.059915369094464	0.189586579886565
Clostridium2	Group	KV	-4.16664090468341	2.25986514094062	39	37	0.0766450645605497	0.231827664411539
Aerococcus	propionic_acid	propionic_acid	-45.400676708804	0.536715088926361	39	1	2.85038989466552e-33	3.49172762096526e-31
Rubrobacter	propionic_acid	propionic_acid	-33.4354871646622	0.491876333764309	39	1	8.18914935248281e-31	6.68780530452763e-29
Chlamydia	propionic_acid	propionic_acid	21.2033352437397	0.444886162994675	39	1	7.77915264998456e-27	3.81178479849244e-25
Arthrobacter	propionic_acid	propionic_acid	-4.21301156052698	0.47259057932196	39	1	2.19106624513978e-09	1.85107320710085e-08
SMB53	propionic_acid	propionic_acid	-4.4526626021944	0.528946979533681	39	1	6.71832341457301e-09	5.48663078856796e-08
Prevotella	propionic_acid	propionic_acid	-2.02256755538096	0.619215113351726	39	17	0.00305490597780477	0.0166322658791593
Collinsella	propionic_acid	propionic_acid	1.6589062196569	0.528090558447861	39	27	0.00416500021663153	0.0217111713420154
YRC22	propionic_acid	propionic_acid	-4.81569345819611	1.55050339651357	39	8	0.00454443603887727	0.0230792119647341
Blautia	propionic_acid	propionic_acid	1.17228866183267	0.41037890994889	39	34	0.00831189407772256	0.0384229065856986
CF231	propionic_acid	propionic_acid	-1.40455169906801	0.517220793713498	39	29	0.0116004386456903	0.0481713130202393
Rothia	propionic_acid	propionic_acid	0.680768488891849	0.295410458449839	39	34	0.0294379595816695	0.108399726422688
